# Supplementary material for: Frequent Changes in Expression Profile and Accelerated Sequence Evolution of Duplicated Imprinted Genes in Arabidopsis
Source: Genome Biol Evol. 2014 Jul 2;6(7):1830–42. doi: 10.1093/gbe/evu144 (PMC4122942; doi:10.1093/gbe/evu144)
Supplement: Supplementary Data [file supp_evu144_evu144-Supplementary_Tables.xlsx]

## Sheet: Table S1.
Table S1. PCR primers designed for this study
species	gene	primer direction	sequence (5' —> 3')
Arabidopsis thaliana	At MPC (AT3G19350)	Forward	AAGTTGCCCGTGGTGATT
		Reverse	CCATTGCCTCTTTGACCATTTC
	At PAB8 (AT1G49760)	Forward	GCCTTTGGTCCCATTCTATCT
		Reverse	GTTTCCCTCTCGGACTTCTTT
Carica papaya	Cp PAB8 (CP00200G00230)	Forward	GCAAACTCCACAAGCAGTTCCGTT
		Reverse	ATTACCGGCCTGTTGTTGTTGAGC
Vitis vinifera	Vv PAB8 (VV03G06400)	Forward	GTTCCAATGCCACCTTCCGTTGTT
		Reverse	AACCTCCATAGCCTCTGCAACCTT
Arabidopsis thaliana	At FWA (AT4G25530)	Forward	GTGGAGGCTTCAAGAGCTAAA
		Reverse	TCTGAAACTCAGGTGGCTAATG
	At HDG7 (AT5G52170)	Forward	AACAAGAACAACGCCCTAAGA
		Reverse	TGAAGGCTGCTCAAGTGAAATA
Carica papaya	Cp HDG7 (CP00107G00240)	Forward	AGCAGCATCAGCTGAGGATTGAGA
		Reverse	TGGAGAGCACCACTTCTTGTTCCA
Vitis vinifera	Vv HDG7 (VV16G00480)	Forward	TGGCCTCATCCTGACGAGAAACAA
		Reverse	GTCACTGCAAGCTCCACAAACACA
Arabidopsis thaliana	At HDG3 (AT2G32370)	Forward	TGGTGGAACTGACAACACTAAT
		Reverse	CATTTCCCTTAGATCCCATCCC
	At HDG2 (AT1G05230)	Forward	GACCAAGATCCTCTTCATCCTAAC
		Reverse	CGGTCGATCTCTTCCCTTAATC
Carica papaya	Cp HDG2 (CP00008G02160)	Forward	TCGATGATCGGTATGGGCGGAAAT
		Reverse	TCATCTGGGTTCGCTTGTTCTGGA
Vitis vinifera	Vv HDG2 (VV12G12230)	Forward	TCAATGGACCGACTGAAGCTGACA
		Reverse	ATGGCCTTCTTCGACATCTCACCA
Arabidopsis thaliana	At TAR1 (AT1G23320)	Forward	AGTCACAAACTCGAGCCACCACAA
		Reverse	AGGCTCGACGCATTTGAGATCCTT
	At TAA1 (AT1G70560)	Forward	AGAGCGATGCTTTCACTCTTCCCA
		Reverse	TGAGCTTCATGTTGGCGAGTCTCT
Carica papaya	Cp TAA1 (CP00069G00950)	Forward	TCTGCTCACGGCGAAATACCCATA
		Reverse	TCACCTGCCCATTTATACAGCCCT
Vitis vinifera	Vv TAA1 (VV00G18000)	Forward	TACGGTTGGGAATGCAGTAACGGA
		Reverse	CATGCAAAGGCAGGATGTGGTTCA
Arabidopsis thaliana	AT1G54280	Forward	CGCCACAACGCTACCTTACTTGTT
		Reverse	GAATGCTTCCTTTGAAGCCTGCCT
	AT3G13900	Forward	TTCCACATGCTCTCGGAAACCCTA
		Reverse	ATCAGTTGATGCTGAGACGCCACT
Carica papaya	CP00025G00770	Forward	TTCCCTGCACTGTATCAGCAAGGA
		Reverse	AGCTTCCCTCTCAACTGCCTGATT
Vitis vinifera	VV09G02820	Forward	TTGGGTGGATGGGAAATGGTCTCT
		Reverse	TCTTTGCGTCGACTCTTGCTGAGA
Arabidopsis thaliana	At VEL2 (AT2G18880)	Forward	TGGCTCATAAGCTTCTCAAGGGCA
		Reverse	GCTCAATTCTTCGACGCCGCTAAA
	At VEL1 (AT4G30200)	Forward	TCTTCGGCAGTGGAAAGAAGCGTA
		Reverse	CAGCCAAAGCCATGGGATCATCAA
Carica papaya	Cp VEL1 (CP01021G00010)	Forward	TCAACTGGCTGAGGAGATGAGCAA
		Reverse	GCTGTGCATTCCTTGTCTTGCCTT
Vitis vinifera	Vv VEL1 (VV11G09110)	Forward	AGTCACTGGATTCCGTGCTCTCAA
		Reverse	TTGTGTCCTGGAAGGAAACGACCT
Arabidopsis thaliana	At JMJ15 (AT2G34880)	Forward	TCCTCGTAGGCGTTGTCATCGAAA
		Reverse	ATGGGATTCTCCAAATCCGTCCCA
	At JMJ18 (AT1G30810)	Forward	ATAACTTACCACGGCTTCCTGGCT
		Reverse	TGATACGCCCTCGGGAATGTCAAT
Carica papaya	Cp JMJ18 (CP00192G00210)	Forward	AGAAGTGCTGGGAAATGGTGTTGC
		Reverse	ATGGTTTATGGATCTCGTCCGCCA
Vitis vinifera	Vv JMJ18 (VV10G08120)	Forward	TGCCCTCTTTGGAATGTTTGCAGG
		Reverse	ATCTCCTCGGTCAGCGTTGTGAAT
Arabidopsis thaliana	AT3G50720	Forward	GCCATTTCTCCGACGATGATGCTT
		Reverse	GTGGCTCTATGCAAGCTCCAACAA
	AT5G66710	Forward	TGTGGAGAATCTTCCAGAAGGCGT
		Reverse	AGTCCGGGACAATCACAGACAACA
Carica papaya	CP00158G00090	Forward	ACGCTGTTATCCAGGACGAACCAT
		Reverse	AATGGAGCCTTGTTTGTCAGCAGC
Vitis vinifera	VV04G02590	Forward	TTATCGGTGGATGGCTCCTGAGTT
		Reverse	TCTGCAGTCACATTGCTTCTGGGA
Arabidopsis thaliana	At PKR2 (AT4G31900)	Forward	TTCATCGCTGAGAACGGAGCTCAT
		Reverse	CAAAGAGGCCAAGAAGGCAATGCT
	At PKL (AT2G25170)	Forward	AAGCAGCAGGACAAGGAGTTCAGA
		Reverse	ACTCCCACTGTGTCAGCGATCTTT
Carica papaya	Cp PKL (CP00127G00130)	Forward	TGCGAAACTGGGAACGGGAATTTG
		Reverse	TCAGCTCCACCAACCTTTCCATCT
Vitis vinifera	Vv PKL (VV04G12540)	Forward	TCTGAAGCACCTGGAAACCAGACA
		Reverse	AGCAGAGTCTGTTCTGAAGTGGCA
Arabidopsis thaliana	ACTIN	Forward	AAGCTGTTCTCTCCTTGTACGCCA
		Reverse	TCTTCATGCTGCTTGGTGCAAGTG
Carica papaya	ACTIN	Forward	ATTGTGCTGGACTCTGGTGATGGT
		Reverse	TCGGTCTGCAATACCAGGGAACAT
Vitis vinifera	ACTIN	Forward	TGCCTGCCATGTATGTTGCCATTC
		Reverse	TGCAGCTTCCATCCCAATGAGAGA

## Sheet: Table S2.
Table S2. Imprinted genes, from Hsieh et al. (2011) and Wolff et al. (2011), that we inferred to be duplicated during the evoltuion of the Brassicales
imprinted gene		alpha WG paralog	tandem paralog(s)	other paralog(s)	reference
meg	AT1G01530	0	0	AT1G65360, AT4G36590, AT5G60440	W
	AT1G05570	AT2G31960	0	AT5G36870	H
	AT1G07690	0	0	AT1G54950	W
	AT1G08050	0	0	AT5G60710	H
	AT1G11590	0	AT1G11580	AT3G27980, AT4G03930, AT1G11370	H
	AT1G13900	AT2G03450	0	0	H
	AT1G19160	0	0	AT5G52610	W
	AT1G20680	0	0	AT1G20730, AT1G20740	W
	AT1G20690	0	0	AT1G20940	W
	AT1G20730	0	AT1G20740	AT1G20680	W
	AT1G28050	AT2G33500	0	0	H
	AT1G29730	0	AT1G29720, AT1G29740, AT1G29750	0	H
	AT1G31290	0	AT1G31280	0	H
	AT1G34180	0	AT1G34190	0	H
	AT1G35580	AT4G09510	0	AT1G22650, AT1G72000	H
	AT1G35630	AT4G09560	AT1G35625	AT1G22670, AT1G71980	H
	AT1G44750	0	0	AT4G08700, AT5G41160	H
	AT1G51000	0	AT1G51010, AT1G51020	0	W
	AT1G51300	0	0	AT1G47780, AT1G52695, AT1G52440, AT1G52470, et al.	W
	AT1G52460	0	AT1G52440, AT1G52470	AT1G47780, AT1G52695, AT1G52700, AT3G15650, et al.	W
	AT1G54280	AT3G13900	0	AT1G17500, AT1G72700	W
	AT1G55050	0	0	AT1G09040, AT1G09050	W
	AT1G59670	AT1G10360	AT1G59700	AT1G27130, AT1G27140, AT1G69920, AT1G69930, et al.	W
	AT1G59930	0	AT1G59920	AT5G35120	H
	AT1G61090	0	0	AT1G61093, AT1G61095, AT1G61097	H, W
	AT1G61097	0	0	AT1G61093, AT1G61095, AT1G61090	H
	AT1G62660	AT1G12240	0	0	H
	AT1G64610	AT5G42010	0	0	H
	AT1G69900	AT1G27100	AT1G69890	AT1G59710	H
	AT1G72470	0	0	AT1G54090, AT3G14090	H
	AT1G73390	AT1G17940	0	0	H
	AT1G73560	AT1G18280	AT1G73550	0	W
	AT1G76820	0	AT1G76810	AT1G76720, AT2G27770, AT1G21160	H
	AT1G77000	AT1G21410	0	0	H
	AT1G78830	AT1G16905	AT1G78820, AT1G78850, AT1G78860	0	H
	AT1G79520	AT1G16310	0	0	H
	AT2G11810	0	0	AT5G20410	H
	AT2G17690	0	0	AT1G65740, AT1G65760, AT1G65770, AT1G44080, et al.	H
	AT2G17990	AT4G36105	0	AT5G66250	H
	AT2G18880	AT4G30200	AT2G18870	AT5G57380	W
	AT2G24740	0	0	AT1G17770, AT2G05900, AT5G04940, AT1G73100	H
	AT2G29730	0	AT2G29710, AT2G29740, AT2G29750	AT1G07260	H
	AT2G31360	AT1G06080	0	AT1G06090, AT1G06350, AT1G06360, AT3G15870, et al.	H
	AT2G34880	AT1G30810	0	AT4G20400	H
	AT2G40020	0	0	AT1G45240	H
	AT3G05700	AT5G26990	0	0	H
	AT3G10590	AT5G04760	AT3G10580, AT3G10585	AT5G47290, AT4G09450	H, W
	AT3G10900	0	AT3G10890	AT3G30540, AT5G66460	W
	AT3G17250	AT1G48040	0	0	H
	AT3G21830	0	AT3G21840, AT3G21850, AT3G21860	AT4G34210, AT4G34470, AT3G60020, AT1G75950, et al.	H, W
	AT3G21860	0	AT3G21840, AT3G21850, AT3G21830	AT4G34210, AT4G34470, AT3G60020, AT1G75950, et al.	H
	AT3G22810	AT4G14740	0	AT5G43870	H
	AT3G23570	0	AT3G23600	0	H
	AT3G25290	AT4G12980	0	0	H
	AT3G26590	AT1G12950	0	AT5G38030	W
	AT3G27300	AT5G40760	0	0	H
	AT3G28960	0	0	AT5G15240	H
	AT3G51895	0	0	AT4G02700	H
	AT3G53410	0	0	AT3G09770, AT5G03200	H
	AT3G54100	AT2G37980	0	0	H
	AT3G54740	0	0	AT3G11580, AT5G06560	H
	AT4G00220	0	AT4G00210	AT2G45410, AT2G45420	H
	AT4G01840	AT1G02510	0	0	H
	AT4G12080	AT4G22770	0	0	H
	AT4G15080	AT3G22180	0	0	H
	AT4G16760	AT2G35690	AT4G16770	0	H
	AT4G18150	AT5G46380	0	AT1G29350, AT1G29370	H
	AT4G18320	0	AT4G18310	AT4G22400	H
	AT4G22050	AT4G04460	0	AT1G11910, AT1G62290, AT1G69100	W
	AT4G22400	0	0	AT4G18310, AT4G18320	W
	AT4G25530	AT5G52170	0	0	W, R
	AT4G26140	AT5G56870	0	AT3G52840	W
	AT4G29570	0	AT4G29600, AT4G29610, AT4G29620, AT4G29630, et al.	0	H, W
	AT4G29580	0	AT4G29600, AT4G29610, AT4G29620, AT4G29630, et al.	0	H
	AT4G29640	AT2G19570	AT4G29600, AT4G29610, AT4G29620, AT4G29630, et al.	0	H
	AT4G29650	AT2G19570	AT4G29600, AT4G29610, AT4G29620, AT4G29630, et al.	0	W
	AT4G39140	AT2G21500	0	0	H
	AT5G02630	AT3G09570	0	AT5G18520	H
	AT5G02970	AT3G09690	0	0	H
	AT5G03020	0	AT5G02980, AT5G02990, AT5G03000, AT5G03010	AT3G46050	W
	AT5G08360	AT5G23380	0	0	W
	AT5G13820	0	0	AT3G12560	H
	AT5G15470	AT3G01040	0	0	H
	AT5G17320	AT3G03260	0	AT1G34650	H, R
	AT5G21150	0	0	AT5G21030, AT2G27040	H
	AT5G22200	0	0	AT3G44220	H
	AT5G26650	0	AT5G26630	AT5G27960, AT5G26580	W
	AT5G33290	0	0	AT3G42180	H
	AT5G36940	0	0	AT1G58030	H
	AT5G42235	0	AT5G42232	0	H
	AT5G44350	AT4G20880	0	0	H
	AT5G47770	AT4G17190	0	0	H
	AT5G53250	0	0	AT5G24105	H
	AT5G53870	AT4G27520	0	0	H
	AT5G57900	0	0	AT4G30640	H
	AT5G64400	AT5G09570	0	0	H
peg	AT1G11810	0	0	AT3G13830, AT3G13680	W
	AT1G17770	AT1G73100	0	AT2G24740, AT2G05900, AT5G04940	H, W
	AT1G23320	AT1G70560	0	0	W
	AT1G31640	0	AT1G31630	AT5G26580	H
	AT1G34650	0	0	AT3G03260, AT5G17320	W
	AT1G48910	0	0	AT1G21430	H, W
	AT1G49290	0	0	AT5G13620	W
	AT1G57800	0	AT1G57820	AT4G08590, AT1G66040, AT1G66050, AT5G39550	H
	AT1G60400	0	AT1G60410	AT1G80470, AT1G16930	W
	AT1G60410	0	AT1G60400	AT1G80470, AT1G16930	H
	AT1G60740	0	0	AT1G65970, AT1G65980	W
	AT1G61330	0	AT1G61320	0	W
	AT1G65330	0	AT1G65300	AT5G26630	W, R
	AT1G65360	0	0	AT1G01530, AT4G36590, AT5G60440	W
	AT1G66630	AT5G37910, AT5G37930	AT1G66610, AT1G66620, AT1G66650, AT1G66660	AT5G62800	W
	AT2G20160	0	0	AT1G10230, AT3G25650, AT2G03190,AT1G75950, et al.	W
	AT2G21930	0	0	AT4G38870, AT5G44220	H
	AT2G32370	AT1G05230	0	0	H, R
	AT3G19160	0	0	AT1G25410, AT1G68460, AT4G24650	W
	AT3G50720	AT5G66710	AT3G50730	0	W
	AT3G62230	0	0	AT2G17305, AT3G29830, AT5G54820, AT1G56400	W
	AT4G10160	AT1G33480	AT4G10150	0	W
	AT4G11940	0	AT4G11930	0	H, W
	AT4G20800	0	0	AT1G26390, AT1G26400, AT1G26410, AT1G26420 et al.	W
	AT4G31900	AT2G25170	0	0	W
	AT5G15140	AT3G01260	0	0	W
	AT5G50470	0	AT5G50480, AT5G50490	AT5G27910	W
	AT5G54350	0	AT5G54360, AT5G54340	AT5G27880	W
	AT5G63740	0	AT5G63760, AT5G63730, AT5G63750	AT5G08730	H
meg: maternally expressed gene; peg: paternally expressed gene. In paralog columns, et al. indicates additional paralogs are not listed (when the total is more than four). In the reference column, H: Hsieh et al. (2011); W: Wolff et al. (2011); R: Raissig et al. (2011).

## Sheet: Table S3.
Table S3. Alpha WGD-derived imprinted genes and their paralogs in the sequence rate analyses
imprinted gene		imprinted gene name	imprinted gene description	alpha WG paralog	paralog gene name	reference
meg	AT1G05570	CALS1/GSL6	callose synthase	AT2G31960	GSL3	H
	AT1G13900	PAP2	purple acid phosphoesterase	AT2G03450	PAP9	H
	AT1G28050		B-box type zinc finger protein	AT2G33500		H
	AT1G35580	CINV1, A/N-INVG	cytosolic invertase	AT4G09510	CINV2, A/N-INVI	H
	AT1G35630		protease-associated zinc finger protein	AT4G09560		H
	AT1G54280		ATPase E1-E2 type protein	AT3G13900		W
	AT1G62660		vacuolar invertase	AT1G12240	FRUCT4	H
	AT1G64610		WD-40 repeat protein	AT5G42010		H
	AT1G69900		actin cross-linking protein	AT1G27100		H
	AT1G73390		BRO1-like domain protein	AT1G17940		H
	AT1G77000	SKP2B	ubiquitin-protein ligase	AT1G21410	SKP2A	H
	AT1G78830		curculin-like mannose-binding lectin protein	AT1G16905		H
	AT1G79520		cation efflux protein	AT1G16310		H
	AT2G17990		unknown protein	AT4G36105		H
	AT2G18880	VEL2, VIL3	vernalization5	AT4G30200	VEL1, VIL2	W
	AT2G34880	JMJ15, MEE27	transcription factor	AT1G30810	JMJ18	H
	AT3G05700		drought-responsive protein	AT5G26990		H
	AT3G17250		protein phosphatase 2C protein	AT1G48040		H
	AT3G19350	MPC	maternally express PAB C-terminal	AT1G49760	PAB8	T
	AT3G22810		phosphoinositide binding	AT4G14740		H
	AT3G25290		auxin-responsive protein	AT4G12980		H
	AT3G26590		MATE efflux protein	AT1G12950	RSH2	W
	AT3G27300	G6PD5	glucose-6-phosphate dehydrogenase	AT5G40760	G6PD6	H
	AT3G54100		O-fucosyltransferase protein	AT2G37980		H
	AT4G01840	KCO5, TPK5	outward rectifier potassium channel	AT1G02510	KCO4, TPK4	H
	AT4G12080	AHL1	AT-hook motif nuclear-localized protein	AT4G22770		H
	AT4G15080		DHHC-type zinc finger protein	AT3G22180		H
	AT4G16760	ACX1	acyl-CoA oxidase	AT2G35690	ACX5	H
	AT4G18150		kinase-related protein	AT5G46380		H
	AT4G25530	FWA, HDG6	HD-ZIP IV protein	AT5G52170	HDG7	K, W
	AT4G26140	BGAL12	beta-galactosidase	AT5G56870	BGAL4	W
	AT4G39140		RING/U-box zinc finger protein	AT2G21500		H
	AT5G02630	CAND6	lung seven transmembrane receptor protein	AT3G09570		H
	AT5G02970		hydrolase	AT3G09690		H
	AT5G15470	GAUT14	galacturonosyltransferase	AT3G01040	GAUT13	H
	AT5G44350		ethylene-responsive nuclear protein -related	AT4G20880	ERT2	H
	AT5G47770	FPS1	farnesyl diphosphate synthase	AT4G17190	FPS2	H
	AT5G53870	ENODL1	early nodulin-like protein	AT4G27520	ENODL2	H
	AT5G64400		unknown	AT5G09570		H
peg	AT1G17770	SDG17, SUVH7	SET domain protein	AT1G73100	SDG19, SUVH3	H, W
	AT1G23320	TAR1	trytophan aminotransferase related	AT1G70560	TAA1	W
	AT2G32370	HDG3	HD-ZIP IV protein	AT1G05230	HDG2	G, H
	AT3G50720		protein kinase	AT5G66710		W
	AT4G10160		RING/U-box zinc finger protein	AT1G33480		W
	AT4G31900	PKR2, CHR7	chromatin remodeling factor	AT2G25170	CHD3, CHR6, PKL	W
	AT5G15140		galactose mutarotase-like protein	AT3G01260		W
meg: maternally expressed gene; peg: paternally expressed gene. In the reference column, H: Hsieh et al. (2011); W: Wolff et al. (2011); G: Gehring et al. (2009); T: Tiwari et al. (2008); K: Kinoshita et al. (2004).

## Sheet: Table S4.
Table S4. Sequence rate analyses for imprinted genes derived from the alpha WGD to detect asymmetric and accelerated sequence evolution
imprinted gene	alpha WG paralog	Carica ortholog		Vitis ortholog		Ricinus ortholog		evolutionary rate of imprinted genes	reference
AT3G19350	AT1G49760	CP00200G00230	9.09286e-23	VV03G06400	3.69826e-17	RC29801G00960	3.33562e-22	faster	T
AT4G25530	AT5G52170	CP00107G00240	1.1532e-21	VV16G00480	2.02514e-17	RC30147G00450	1.94612e-22	faster	K, W
AT2G32370	AT1G05230	CP00008G02160	9.13389e-48	VV12G12230	7.2618e-49	RC29600G00040	5.12675e-56	faster	G, H
AT1G35580	AT4G09510	CP00066G00250	0.00589095	VV18G15230	sym	RC29728G00050	0.0225056	faster	H
AT1G78830	AT1G16905	CP00077G00010	3.42238e-23	VV19G01860	0.00149961	RC29681G00520	1.03924e-06	faster	H
AT2G34880	AT1G30810	CP00192G00210	0.00400004	VV10G08120	0.000210869	RC29776G00050	0.000192404	faster	H
AT3G27300	AT5G40760	CP00130G00370	0.00186054	VV14G01300	8.54741e-05	RC27721G00020	0.00384285	faster	H
AT5G02630	AT3G09570	NA		VV08G02070	2.59422e-11	RC29836G00040	1.29376e-12	faster	H
AT5G44350	AT4G20880	CP43226G00010	sym	VV10G05860	0.0143677	RC30075G00290	0.0248785	faster	H
AT5G64400	AT5G09570	CP00020G00260	0.000535681	VV00G21490	0.00101489	RC29506G00020	1.3211e-07	faster	H
AT2G17990	AT4G36105	CP00006G02330	1.41823e-05	VV04G00870	5.78479e-07	RC27471G00190	3.64133e-07	slower	H
AT4G01840	AT1G02510	CP00057G00060	4.74267e-23	VV07G10410	2.159e-16	RC30076G01240	1.39109e-25	slower	H
AT4G12080	AT4G22770	CP00029G00680	0.00605013	VV02G07930	0.0163492	RC30190G02120	1.05038e-05	slower	H
AT4G15080	AT3G22180	CP00008G02800	0.0180017	VV03G02100	1.20862e-05	RC30106G00240	0.01134	slower	H
AT4G16760	AT2G35690	CP00089G00650	0.0184522	VV00G14230	0.00519146	RC29948G00330	0.027386	slower	H
AT4G18150	AT5G46380	CP00017G01350	7.88161e-13	VV10G03490	1.23093e-08	RC29693G01060	2.63731e-11	slower	H
AT1G05570	AT2G31960	CP00189G00090	sym	VV13G00640	sym	RC30226G00460	sym	0	H
AT1G13900	AT2G03450	CP00001G01000	sym	VV01G10300	0.0449603	RC30174G05330	sym	0	H
AT1G28050	AT2G33500	CP00123G00570	sym	VV01G00950	sym	RC30128G04260	sym	0	H
AT1G35630	AT4G09560	CP00066G00310	sym	VV18G16070	sym	RC28505G00040	sym	0	H
AT1G62660	AT1G12240	CP00029G01210	sym	VV02G00080	sym	RC28200G00060	sym	0	H
AT1G64610	AT5G42010	CP00015G00230	sym	VV02G05330	sym	RC30068G00350	sym	0	H
AT1G69900	AT1G27100	CP00014G00550	sym	VV01G12860	0.00176844	RC29822G01270	sym	0	H
AT1G73390	AT1G17940	CP00168G00070	sym	VV16G04720	sym	RC30009G00030	sym	0	H
AT1G77000	AT1G21410	CP00026G00750	sym	VV18G11240	sym	RC29648G00150	sym	0	H
AT1G79520	AT1G16310	CP00032G00640	sym	VV18G14940	sym	RC30186G00100	sym	0	H
AT3G05700	AT5G26990	CP03064G00010	sym	VV14G09270	sym	RC30128G02680	sym	0	H
AT3G17250	AT1G48040	CP00146G00660	0.0130848	VV05G02070	sym	RC29889G01230	sym	0	H
AT3G22810	AT4G14740	CP00044G01120	sym	VV05G05380	sym	RC29844G00730	sym	0	H
AT3G25290	AT4G12980	CP00008G00860	sym	VV00G10770	sym	RC28708G00110	sym	0	H
AT3G54100	AT2G37980	CP00056G00770	sym	VV08G13470	sym	RC27798G00180	sym	0	H
AT4G39140	AT2G21500	CP00106G00050	sym	VV03G02900	sym	RC30131G02290	sym	0	H
AT5G02970	AT3G09690	CP00045G00400	sym	VV08G02470	sym	RC29805G00130	sym	0	H
AT5G15470	AT3G01040	CP00014G01530	sym	VV14G02890	sym	RC29630G00120	sym	0	H
AT5G47770	AT4G17190	CP00027G02160	sym	VV19G06090	sym	RC29629G00820	sym	0	H
AT5G53870	AT4G27520	CP00080G00790	sym	VV12G01710	0.00420159	RC29668G00110	sym	0	H
AT1G17770	AT1G73100	CP00054G00470	4.51743e-08	VV13G06870	6.10532e-19	RC29686G00440	2.56154e-24	faster	H, W
AT1G23320	AT1G70560	CP00069G00950	sym	VV00G18000	0.00338516	RC27504G00140	0.0373352	faster	W
AT2G18880	AT4G30200	CP01021G00010	9.59816e-15	VV11G09110	4.80159e-19	RC29763G00100	1.1628e-23	faster	W
AT3G50720	AT5G66710	CP00158G00090	sym	VV04G02590	0.000642475	RC29646G00150	0.0338983	faster	W
AT4G10160	AT1G33480	CP00142G00050	1.3374e-05	VV18G17350	0.0402209	RC30074G00080	sym	faster	W
AT4G31900	AT2G25170	CP00127G00130	2.91705e-31	VV04G12540	1.52517e-31	RC29848G01120	8.53664e-36	faster	W
AT5G15140	AT3G01260	CP00014G00240	2.81812e-05	VV14G01760	8.05867e-05	RC29822G01630	0.000155109	slower	W
AT1G54280	AT3G13900	CP00025G00770	sym	VV09G02820	sym	RC29706G00630	sym	0	W
AT3G26590	AT1G12950	CP00033G00120	sym	VV00G08640	sym	RC27504G00310	0.00562697	0	W
AT4G26140	AT5G56870	CP00093G00260	sym	VV11G03590	sym	RC29912G00490	0.0346404	0	W
Arabidopsis genes loci numbers in bold are genes studied in case sections. Outgroup genes used to construct triplets for analyses of asymmetric rate evolution are listed. If a triplet shows evidence for asymmetric rate evolution between paralogs in Arabidopsis, then the outgroup sequence appears in bold. The p-value is shown in scientific format if it is less than 0.05. The p-value is replaced by…

## Sheet: Table S5
Table S5. Microarray assay results for imprinted genes derived from the alpha WGD and their paralogs
imprinted gene	paralog	expression width of imprinted gene	expression width of paralog	overlapping organ types	expression organ specificity of imprinted gene	expression organ specificity of paralog	reference
AT3G19350	AT1G49760	53	63	53	0.567513	0.197221	T
AT4G25530	AT5G52170	4	0	0	0.618168	0.284341	K, W
AT2G32370	AT1G05230	2	55	2	0.754344	0.375912	G, H
AT1G05570	AT2G31960	61	63	61	0.313743	0.21247	H
AT1G13900	AT2G03450	63	63	63	0.303268	0.499601	H
AT1G28050	AT2G33500	61	47	46	0.279833	0.32837	H
AT1G35580	AT4G09510	55	53	49	0.315818	0.31242	H
AT1G62660	AT1G12240	62	63	62	0.38405	0.206266	H
AT1G64610	AT5G42010	63	43	43	0.473098	0.615681	H
AT1G77000	AT1G21410	63	62	62	0.351307	0.32325	H
AT1G79520	AT1G16310	52	41	36	0.434178	0.412974	H
AT2G17990	AT4G36105	63	12	12	0.20792	0.265766	H
AT2G34880	AT1G30810	0	46	0	0.457265	0.377027	H
AT3G17250	AT1G48040	57	63	57	0.265118	0.562658	H
AT3G22810	AT5G43870	20	55	16	0.328768	0.487379	H
AT3G25290	AT4G12980	45	61	43	0.435639	0.292271	H
AT3G27300	AT5G40760	63	62	62	0.215422	0.256717	H
AT3G54100	AT2G37980	51	26	22	0.345303	0.69709	H
AT4G12080	AT4G22770	28	30	20	0.549722	0.507193	H
AT4G16760	AT2G35690	63	59	59	0.203988	0.40445	H
AT5G02630	AT3G09570	61	63	61	0.289105	0.150778	H
AT5G15470	AT3G01040	63	63	63	0.417189	0.371137	H
AT5G44350	AT4G20880	47	63	47	0.61256	0.373112	H
AT5G47770	AT4G17190	59	57	56	0.217313	0.248456	H
AT5G53870	AT4G27520	54	62	54	0.629604	0.234452	H
AT5G64400	AT5G09570	63	59	59	0.0869763	0.624559	H
AT1G23320	AT1G70560	0	53	0	0.181329	0.513665	W
AT1G54280	AT3G13900	10	53	10	0.75649	0.747617	W
AT2G18880	AT4G30200	0	63	0	0.222145	0.146634	W
AT3G26590	AT1G12950	55	7	7	0.378724	0.679628	W
AT3G50720	AT5G66710	0	17	0	0.41542	0.470737	W
AT4G26140	AT5G56870	39	59	35	0.428701	0.338528	W
AT4G31900	AT2G25170	1	63	1	0.595775	0.141978	W
AT5G15140	AT3G01260	17	7	0	0.739351	0.734697	W
Arabidopsis genes loci numbers in bold are genes studied in expression assays. Expression width of imprinted gene and expression organ specificity of imprinted gene values are in bold if the imprinted gene shows restricted expression compared to its paralog. In the reference column, H: Hsieh et al. (2011); W: Wolff et al. (2011); G: Gehring et al. (2009); T: Tiwari et al. (2008); K: Kinoshita et …
